# Supplementary material for: Visualizing MiRNA Regulation of Apoptosis for Investigating the Feasibility of MiRNA-Targeted Therapy Using a Fluorescent Nanoprobe
Source: Pharmaceutics. 2022 Jun 25;14(7):1349. doi: 10.3390/pharmaceutics14071349 (PMC9323288; doi:10.3390/pharmaceutics14071349)
Supplement: Supplementary file 1 [file pharmaceutics-14-01349-s001.zip]

Archive with 1 entries (1 files):
- pharmaceutics-1731836-supplementary.pdf
